# Supplementary material for: Attitudes and Knowledge of, and Preferences for Learning about Cultural Competence: A Study of Pharmacy Students from One Australian Pharmacy Program
Source: Pharmacy (Basel). 2022 Jun 20;10(3):66. doi: 10.3390/pharmacy10030066 (PMC9230435; doi:10.3390/pharmacy10030066)
Supplement: Supplementary file 1 [file pharmacy-10-00066-s001.zip]

Archive with 1 entries (1 files):
- pharmacy-1733270-supplementary.pdf
